# Supplementary material for: Triglyceride to HDL-C ratio is associated with plasma D-dimer levels in different types of pancreatitis
Source: Sci Rep. 2022 Jul 28;12:12952. doi: 10.1038/s41598-022-17421-7 (PMC9334300; doi:10.1038/s41598-022-17421-7)
Supplement: Supplementary file 1 — Supplementary Information. [file 41598_2022_17421_MOESM1_ESM.xlsx]

## Sheet: AP
patients	性别	年龄	A(age)	吸烟史	饮酒史	高血压	心脏病	糖尿病	肿瘤	过敏史	家族史	酒精性	胆结石	高脂血症性	暴饮暴食	其他（药物性；自身免疫性；创伤性；特发性等）	神志正常	I(神智)	T	P	R	S（SIRS）	高压	低压	胸腔积液	P(胸腔积液)	身高	体重	氧流量	PT	APTT	DDi	凝血异常	BUN	B（肌酐）	Cr	WBC	Cho 总胆固醇	TG 甘油三酯	HDL-C 高密度脂蛋白胆固醇	LDL-C 低密度脂蛋白胆固醇	NEFA 游离脂肪酸	TG/HDL-C	是否脂代谢异常	Bisap评分修正后	分类：MAP：1；MSAP：2；SAP：3
1	男	29		1	0	0	0	0	0	0	0	0	0	0	0		15		35.8	96	20	1	136	83	0			81	0	11.7	27.7	0.18	0	4.22			7.1	4.7	5.87	0.62	1.65	30	9.46774	1	1	1
2	男	31		1	1	1	0	1	0	0	0	1	0	0	0		15		37.1	92	26	1	158	87	1	1	175	113	0	12.4	26.7	1.51	1	6.1			9.6	7.71	4.34	0.74	4.83	49	5.86486	1	2	1
3	女	78	1	0	0	0	1	0	0	0	1	0	0	0	0		15		36.1	81	21		131	61	1	1	153	43	0	12.4	23.8	1.55	1				7.91	3.86	1.19	1	2.19	114	1.19	0	2	1
4	男	62	1	1	1	0	0	0	0	0	0	0	0	1	0		15		37.3	90	20		119	70	1	1	171	75	0	15.8	31.7	0.8	1	4.1			17.66	2.75	1.72	0.55	1.63	31	3.12727	1	2	1
5	男	39		0	1	0	0	0	0	0	0	1	0	0	0		3	1	35.5	121	22	1	118	58	1	1	182	84	3	53.9	139	11.63	1	14.4	1	134	24.69	1.2	3.74	0.19	0.42	306	19.6842	1	4	3
6	男	50		1	1	0	0	0	0	0	0	1	0	0	0		12	1	37.3	127	28	1	117	78	1	1	174	59	10	15.3	48.7	16.68	1	32.81	1	376	10.61	2.25	2.35	0.26	0.88	67	9.03846	1	4	3
7	男	33		1	1	0	0	0	0	0	0	1	0	0	0		15		37.6	148	43	1	133	96	1	1	170	100	3	13.8	25	8.34	1	4.9			14.43	4.63	1.84	0.59	3.31	33	3.11864	1	2	1
8	男	57		0	1	0	0	0	0	0	0	1	0	0	0		15		36.4	75	17		113	63	1	1		62.5	0	13.1	26.9	2.57	1	5.35			7.96	2.64	1.18	0.63	1.54	55	1.87302	1	1	1
9	男	46		0	0	0	0	0	0	0	0	0	0	0	1		14	1	39.5	105	26	1	125	73	1	1		71	3	18.5	28.8	2.44	1	4.66			9.73	1.74	1.41	0.25	0.91	49	5.64	1	3	2
10	女	68	1	0	0	1	0	0	0	0	0	0	1	0	0		15		36.3	70	17		132	68	0		160	57	0	13.8	24.8	0.34	1	2.5			6.31	4.9	1.89	1.02	2.97	35	1.85294	1	1	1
11	女	76	1	0	0	0	0	0	0	0	0	0	0	0	0		14	1	37.8	80	19		135	80	1	1	160	52	3	11.6	29.3	1.19	1	5.5			4.08	2.69	1.95	0.37	1.51	55	5.27027	1	3	2
12	男	47		1	1	0	0	1	0	0	0	1	1	0	0		14	1	36.3	60	20		108	74	0		173	83	0	14.3	31	0.26	1	4.06			9.62	5.12	3.11	0.38	3.76	16	8.18421	1	1	1
13	女	30		0	0	0	0	0	0	0	0	0	1	0	0		15		36.3	52	18		119	65			168	79.5	0	12.8	29.8	0.1	1	4.14			4.29	5.12	1.89	1.1	3.38	102	1.71818	1	0	1
14	女	82	1	0	0	0	0	0	0	1	0	0	1	0	0		15		36.9	80	20		180	80	0		155	49	0	12.8	25.2	0.69	1	3.84			5.96	4.14	1.44	0.89	2.41	66	1.61798	0	1	1
15	男	65	1	0	0	0	0	0	1	1	0	0	0	0	0		15		36.6	68	17		138	77	0			66	0	10.7	25.6	0.2	1	8.83			5.13	6.06	3.24	1.34	3.72	54	2.41791	1	1	1
16	女	49		0	0	0	0	0	0	0	0	0	0	0	0	自免	15		36.5	63	17		113	73	1	1	164	55	0	12.2	26.8	0.1	0	3.6			7.83	4.58	1.15	1.38	2.59	57	0.833333	0	1	1
17	男	34		1	1	0	0	0	0	0	0	1	0	0	0		15		35.7	82	19		148	94	1	1	175	100	3	11.9	26.2	2.62	1	4.9			6.23	3.33	3.28	0.48	1.72	57	6.83333	1	1	1
18	女	34		0	0	0	0	0	0	0	0	0	0	1	0		15		37.9	88	20		102	64	1	1	165	60	3	12	32.8	0.86	1	4.22			14.93	7.31	3.85	0.89	3.9	31	4.32584	1	1	1
19	女	44		0	0	0	0	0	0	0	0	0	1	0	0		15		36.5	85	23		130	79	0			60	0	12.3	27	0.17	0	2.7			6.63	4.23	0.79	1.4	2.42	89	0.564286	0	0	1
20	男	57		1	1	1	0	0	0	0	0	0	1	1	0		15		36.3	79	23		105	63	0			80	0	12.5	31.4	0.91	1	0.97			9.79	3.95	2.2	0.65	2.62	64	3.38462	1	0	1
21	女	67	1	0	0	0	0	0	0	1	0	0	1	1	0		15		36.8	84	19		131	82	0		160	62	0	11.8	25.9	0.23	1	3.82			11.33	5.92	1.8	1.4	3.81	56	1.28571	1	1	1
22	女	72	1	0	0	0	1	0	0	0	0	0	1	0	0		15		36.3	68	17		110	60	1	1		79	3	12.3	29.4	0.35	0	2			13.27	4.46	0.7	1.22	2.69	108	0.57377	0	2	1
23	男	35		1	1	1	1	0	0	0	1	1	0	0	0		15		38.5	144	37	1	137	78	1	1	165	60	3	15.5	38.5	2.5	1	14.6	1		15.89	2.31	1.01	0.34	1.53	26	2.97059	1	3	2
24	男	58		1	1	0	0	0	0	0	0	1	1	0	0		15		36.7	77	18		122	72	0		160	55	0	10.2	29.9	0.12	0	4.48			8.81	6.21	2.26	1.37	4.14	29	1.64964	1	0	1
25	男	30		1	1	1	0	1	0	0	0	1	0	0	0		15		39	124	29	1	182	105	1	1	180	105	3	13.3	27	1.56	1	16.3	1	157	7.61	4.2	4.72	0.5	2.76		9.44	1	3	3
26	男	50		1	1	0	0	0	0	1	0	1	0	0	0		15		36	49	15		117	75	1	1	175	81	0	13.2	33.1	0.29	0	3.28			9.48	4.35	2.09	0.62	2.99	88	3.37097	1	1	1
27	男	62	1	0	0	1	0	0	0	0	0	0	1	0	0		15		36.3	70	17		133	73	0		168	60	0	12.6	31.2	0.42	0	7.44			9.76	4.64	0.88	1.4	2.35	154	0.628571	0	1	1
28	女	42		0	0	0	0	0	0	1	0	0	0	0	0		14	1	37.8	115	22	1	148	100	1	1	155	64	3	14	30.2	0.73	1	2.41			14.93	4.78	1.5	1.28	2.07	45	1.17188	0	3	2
29	女	33		0	0	0	0	0	0	1	0	0	1	1	0		15		35.7	65	17		120	82	1	1	160	85	3	15.6	29.9	0.69	1	2.87			7.08	5.98	1.37	1.16	3.96	31	1.18103	1	1	1
30	男	70	1	1	1	0	0	0	0	0	0	1	0	0	0		15		36.3	80	20		164	85	0		165	65	0	11.7	27.3	0.52	1	1.8			5.05	3.91	0.82	1.15	2.66	49	0.713043	0	1	1
31	女	48		0	0	0	0	0	0	0	0	0	1	0	0		15		37.4	89	21	1	109	67	1	1	158	65	3	14.4	33	0.95	1	2.9			16.54	3.05	1.28	0.65	2.05	47	1.96923	1	2	1
32	女	60		0	0	0	0	0	1	0	1	0	1	0	0		15		36.8	89	20		108	60	0		166	77	0	12.9	27.6	0.67	1	3.49			9.17	6.11	1.54	1.4	3.77	80	1.1	1	0	1
33	女	68	1	0	0	1	0	0	0	1	0	0	1	0	0		14	1	36	121	35	1	106	65	1	1	160	55	3	16.2	24.8	1.84	1	8.7			7.27	2.41	1.47	0.55	1.42	34	2.67273	1	4	2
34	女	69	1	0	0	0	0	0	0	0	0	0	1	0	0		15		36	72	18		143	60	0		155	68	0	11.7	31.8	0.07	0	7.6			7.51	4.87	1.11	1.41	3.04	84	0.787234	1	1	1
35	女	56		0	0	0	0	0	0	0	0	0	1	0	0		15		36.3	47	18		104	59	0		172	60	0	18.8	36	0.09	1	1.77			4.15	2.53	1.16	0.66	2.45	74	1.75758	1	0	1
36	女	57		0	0	0	0	0	0	0	0	0	0	0	0	慢性肾病	15		37.4	87	20		167	76	1	1	156	65	0	120	114	6.59	1	27.7	1		16.26	3.07	1.11	0.73	2.06	66	1.52055	1	2	1
37	女	65	1	0	0	1	0	0	0	0	0	0	1	0	0		15		36.6	60	12		132	85	1	1	155	58	3	20.2	30.8	0.67	1	4.21			11.41	2.8	1.97	0.67	1.73	26	2.9403	1	2	1
38	男	91	1	1	1	1	0	0	0	0	0	0	1	0	0		15		36.3	102	22	1	165	63	1	1	175	75	3	15	34.7	3.04	1	16.94	1	101	9.29	3.62	1.6	0.71	1.92	83	2.25352	1	4	2
39	男	57		1	1	0	0	0	0	0	0	1	1	0	0		15		36.8	83	16		142	82	0		167	72	0	14.9	28.2	0.9	1	2.8			12.86	3.96	1.03	0.79	2.82	58	1.3038	1	0	1
40	女	17		0	0	0	0	0	0	1	0	0	1	0	0		15		37.1	77	16		117	77	0		160	40		17.1	33.8	0.07	1	4.54			4.05	2.69	0.63	1.17	1.15	25	0.538462	0	0	1
41	男	48		0	1	0	0	0	0	0	0	0	1	0	0		15		36.7	73	17		109	57	0		172	65	0	15.8	36.9	0.45	1	5.44			7.45	2.67	0.8	0.5	1.9	30	1.6	1	0	1
42	男	57		1	0	1	0	0	0	0	0	0	1	1	0		15		35.8	84	23	1	121	75	0		175	83	0	13.2	29.6	0.26	0	3.86			6	3.32	1.16	0.72	2.48	37	1.61111	1	1	1
43	女	28		0	0	0	0	0	0	0	0	0	0	1	0		15		36.5	138	27	1	137	97	0		160	90	0	12.9	27.6	2.56	1	2.17			12.18	7.19	3.74	0.73	4.23	67	5.12329	1	1	1
44	女	70	1	0	0	1	0	0	0	0	0	0	1	0	0		15		36.1	97	24	1	153	109	1	1	160	55	3	13.1	32.7	1.51	1	14.2	1	103	14.92	1.42	0.09	0.55	0.65	5	0.163636	1	4	2
45	女	46		0	0	0	0	0	0	0	0	0	1	0	0		15		36.7	105	23	1	122	68	0		160	75	3	12.9	31.8	1.91	1	5.71			15.04	4.15	4.75	0.47	2.01	46	10.1064	1	1	1
46	女	36		0	0	0	0	0	0	0	0	0	1	1	0		15		36.5	114	27	1	135	80	1	1	155	63	3	11.7	35.9	2.22	1	4.7			10.14	7.5	5.47	1.26	2.1	14	4.34127	1	2	1
47	女	59		0	0	1	0	0	0	0	0	0	1	0	0		15		37.3	116	20	1	173	85	1	1	158	77	0	13.5	27.7	0.93	1	4.41			14.04	3.31	0.97	0.67	2.39	56	1.44776	1	2	1
48	男	68	1	1	1	0	0	0	0	0	0	0	1	0	0		15		36.4	71	20		164	91	0		165	67	0	12.3	39	0.29	0	5.71			8.17	5.21	1.34	1.13	3.33	67	1.18584	0	1	1
49	女	56		0	0	1	0	0	0	0	0	0	1	0	0		15		38.7	97	21	1	164	81	0		165		3	15.1	30.6	0.88	1	3.77			22.58	3.36	1.45	0.5	2.39	67	2.9	1	1	1
50	男	62	1	1	1	0	0	0	0	0	0	0	1	0	0		15		35.6	65	19		140	86	0			80	0	11.8	32.9	0.04	0	5.23			6.25	4.88	2.32	1.15	3.34	40	2.01739	1	1	1
51	男	60		1	1	1	0	0	0	0	0	0	0	0	0	肾病	14	1	36.1	126	18	1	146	88	1	1	170	74	3	15.9	62.8	4.06	1	42.74	1	943	12.53	2.58	0.67	0.93	1.27	68	0.72043	0	4	3
52	男	79	1	1	0	0	1	1	0	1	0	0	1	0	0		15		36.5	68	17		125	79	0		170	70	3	12.9	38.8	0.83	1	1.4			4.54	5.05	1.02	1.2	3.41	91	0.85	1	1	1
53	女	64	1	0	0	1	0	0	0	0	1	0	1	0	0		15		35.9	52	16		176	79	1	1	158	67	0	13.2	31.8	0.8	1	2.97			4.56	4.34	1.99	0.74	2.98	53	2.68919	1	2	1
54	男	77	1	1	1	1	0	1	0	0	0	0	1	1	0		15		36.5	72	20		122	57	1	1	170	65		12.3	34.3	3.34	1	2.16			4.98	3.98	2.48	0.62	2.58	17	4	1	2	1
55	男	42		1	1	0	0	0	0	0	0	0	0	0	1		15		36.8	75	17		124	76	0		175		0	12.6	26.5	0.3	0	7.75			6.34	4.9	2.99	0.94	2.44	64	3.18085	1	0	1
56	女	63	1	0	0	0	1	0	0	1	0	1	0	1	1		15		36.4	55	18		132	77	0		153	62	0	13.6	25.7	0.44	0	6.06			7.02	4.57	1.29	1.01	3.05	68	1.27723	0	1	1
57	男	45		0	1	0	0	0	1	1	0	0	0	0	0	肾CA术后	15		35.7	60	16	1	107	60	0		170	60	0	13.5	27.8	1.07	1	2.5			26.66	2.99	1.37	0.64	2.01	72	2.14062	0	1	1
58	男	45		1	0	0	0	0	0	0	0	0	0	0	0		15		36	69	16		129	85	0		175	93	0	13	32.7	0.04	0	4.5			6.78	5.11	2.06	0.86	3.41	39	2.39535	1	0	1
59	男	37		1	0	0	0	0	0	0	0	0	1	0	1	乙肝	15		36.3	88	20		123	74			173	66	0	12	33.9	0.27	0	3.5			6.15	3.87	1.13	0.79	2.61	75	1.43038	1	0	1
60	女	66	1	0	0	0	0	0	0	0	0	0	1	0	1		15		36	66	18		140	80	0			51	0	11.7	39.9	0.12	0	4.3			4.92	4.29	0.62	1.68	2.15	98	0.369048	0	1	1
61	男	86	1	0	0	0	0	0	0	0	0	0	1	0	0		15		36.7	82	19		140	79	0		165	55	0	11.9	27.3	0.34	0	4.3			10.66	4.13	0.53	1.93	1.33	11	0.274611	0	1	1
62	男	38		1	1	1	0	1	0	0	0	0	1	0	1		15		36.4	88	18		118	76	0		167	87	0	13.7	33.8	0.87	1	6.5			10.3	3.27	1.16	0.87	1.95	50	1.33333	0	0	1
63	女	64	1	0	0	1	1	0	0	1	0	0	1	0	0		15		36.2	60	17		139	74	0		163	67	3	13	29.4	0.25	0	3.42				4.21	1.36	1.23	2.46	29	1.10569	0	1	1
64	男	54		1	1	0	1	1	0	0	0	0	1	1	0		15		36.3	76	16		113	66	0		173	73	0	12.4	29.5	1.01	1	5.1			4.19	5.35	1.9	1.15	3.63	82	1.65217	1	0	1
65	男	78	1	0	0	1	0	0	0	0	0	0	0	0	0		15		36.3	75	17		137	69	0		168	72	0	13.4	28.4	0.38	0	4.88			6.74	3.03	1.67	0.72	1.74	28	2.31944	1	1	1
66	女	50		0	0	1	0	0	0	0	0	0	1	0	0	SLE	15		36.9	56	16		142	86	1	1	158	69	0	10.5	25.1	0.48	0	5.49			4.29	6.1	1.56	0.98	4.41	70	1.59184	1	1	1
67	女	65	1	0	0	1	0	0	0	0	0	0	1	0	0		15		36.8	73	17		160	84	1	1	150	57	3	13	33.8	1.62	1	5			8.02	3.66	2.86	0.58	1.89	54	4.93103	1	2	1
68	女	35		0	0	0	0	0	0	0	0	0	1	0	0		15		36.4	86	18		108	68	0			60	0	13.6	38.8	0.09	0	51	1		4.93	3.3	0.61	0.89	1.94	101	0.685393	0	1	1
69	女	38		0	0	0	0	0	0	0	0	0	1	0	0		15		36.2	71	18		106	62	0			46	0	12.1	23.6	0.83	1	5.1			3.97	3.27	0.64	1.7	1.14	12	0.376471	0	0	1
70	男	65	1	1	1	1	0	0	0	0	0	0	1	1	0		15		36.2	63	16		131	64	0		174	75	0	12.4	36.8	0.08	0	7.63			3.77	9.65	6.01	1.22	3.49	36	4.92623	1	1	1
71	男	40		1	1	0	0	1	0	1	0	1	0	0	0		15		36.3	77	20		106	81	1	1	180	68	0	15	25.6	8.52	1	4.5			21.75	4.8	1.09	0.6	3.94	63	1.81667	1	1	1
72	男	28		0	1	0	0	1	0	0	0	1	1	1	0		15		36.3	82	24		142	91	1	1	180	102	0	12.6	28.7	5.71	1	3.4			8.01	4.13	2.13	0.57	2.99	50	3.73684	1	1	1
73	男	24		0	0	0	0	0	0	1	0	0	0	1	1		15		36.5	92	26	1	133	62	1	1	180	95	0	13.8	32	3.36	1	3.9			7.26	5.2	4.79	0.6	2.96	66	7.98333	1	2	1
74	男	73	1	0	0	0	1	0	0	1	0	0	1	1	0		15		36.3	78	20		114	68	1	1	165	55	3	14.7	31.4	1.02	1	7.31			7.58	1.62	2.71	0.22	0.65	66	12.3182	1	2	1
75	男	36		1	1	1	0	0	0	1	0	1	1	0	0		15		36.8	88	20		183	124	0		182	72	0	15.2	35.4	0.41	1	1			8.17	4.24	1.41	0.8	2.85	71	1.7625	0	0	1
76	男	54		1	1	1	0	1	0	0	0	0	0	1	0		15		36.1	82	18		139	81	1	1	173	82	3	12.3	35.4	0.5	1	3.9			8.04	4.94	2.16	0.87	3.35	53	2.48276	1	1	1
77	男	47		0	1	0	0	0	1	0	0	0	0	0	0	胆囊钙，术后	15		36	80	17		118	80	0		172	72	0	14.8	37.4	0.42	1	2.35			5.83	3.47	0.96	0.71	2.44	24	1.35211	1	0	1
78	男	19		0	0	0	0	0	0	0	0	0	1	0	0		15		37.4	86	17		135	75	1	1	175	100	0	13.7	32.6	1.32	1	5.12			8.18	5.92	2.22	0.84	4.22	41	2.64286	1	1	1
79	男	32		0	0	0	0	1	0	0	0	0	1	1	0		15		37	95	17		140	88	0		183	100	0	11.2	32.6	0.04	0	2.99			4.66	12.33	12.35	1.81	2.83	103	6.8232	1	0	1
80	女	41		0	0	1	0	0	0	0	0	0	1	0	0		15		35.5	59	18	1	171	104	1	1		170	0	13.9	31.5	0.69	1	1.29			3.99	4.42	1.41	0.82	2.96	104	1.71951	0	2	1
81	男	53		0	1	1	0	0	0	0	0	1	1	0	0		15		36.3	85	24		146	106	0		170	70	0	12.8	32.4	0.17	0	4.64			4.94	3.69	1.28	0.75	2.58	168	1.70667	1	0	1
82	男	34		1	1	1	0	0	0	0	0	1	1	1	0		15		36	70	16		160	108	1	1	185	75	3	11.8	33.3	1.22	1	4.6			7.85	4.79	1.42	1.05	3.25	102	1.35238	0	1	1
83	女	64	1	0	0	0	0	0	0	1	0	0	1	0	0		15		36	75	17		110	56	0		160	75	3	14.1	28.4	0.76	1	4.92			4.07	3.69	0.97	0.88	2.35	68	1.10227	0	1	1
84	男	27		0	1	0	0	0	0	1	0	1	0	1	0		15		36.8	89	20		122	86	0		183	99	0	12.5	33.9	0.16	0	6.84				5.44	2.75	0.94	3.56	36	2.92553	1	0	1
85	女	54		0	0	0	0	0	0	0	0	0	1	0	1		15		36.2	73	17		93	54	0		165	49	0	12.5	26.2	0.2	0	3.9			10.37	4.73	0.65	2.02	2.07	55	0.321782	0	0	1
86	男	34		0	1	1	0	1	0	0	0	1	0	1	0		15		39.3	112	25	1	155	75	0		178	88	5	13.3	28.3	2.45	1	2.9			10.94	6.63	6.09	0.65	1.79	45	9.36923	1	1	1
87	女	80	1	0	0	1	1	0	0	1	0	0	1	0	0	胆囊切除	15		36.6	78	19		121	89	0			65	0	12.7	30.8	0.38	0	3.9			5.76	4.85	1.14	0.85	3.5	148	1.34118	1	1	1
88	男	39		1	1	0	0	1	0	0	1	0	1	1	0		15		37.7	115	20		143	99	1	1	173	90	5	12.2	33.9	1.43	1	6.4			7.83	16.41	18.01	2.76	4.86	111	6.52536	1	1	1
89	男	37		0	0	0	0	0	0	0	0	0	1	0	1	嗜睡	10	1	36.7	68	16		127	77	1	1	180	79	0	13.2	35.1	0.25	0	3.04			6.03	4.61	1.32	0.72	3.49	34	1.83333	1	2	1
90	男	40		0	0	0	0	0	0	0	0	0	1	0	1		15		36.7	74	17		131	75	0			60	0	14.9	34.4	0.17	1	3.72				3.86	0.71	0.82	2.78	87	0.865854	0	0	1
91	男	46		1	1	0	0	0	0	0	0	1	1	0	1		15		37	106	23	1	132	84	1	1	162	74	3	12.5	26.6	0.9	1	10.1	1	78		6.97	3.37	0.95	4.14	83	3.54737	1	3	2
92	男	70	1	0	1	0	0	0	0	0	0	1	0	0	0		15		37.7	106	23	1	166	70	0		165	65	3	13.4	32.8	0.84	1	7.43			8.87	2.6	0.98	0.4	1.93	11	2.45	1	2	1
93	男	41		0	0	0	0	0	0	0	0	0	1	0	0		15		36.4	95	21	1	118	64	1	1	165	65	0	15.3	37.4	2.14	1	23.1	1	1080	2.13	3	1.59	0.72	1.4	13	2.20833	1	3	3
94	男	57		0	0	1	0	0	0	0	0	0	1	0	0	尿毒症	15		36.3	69	19		105	98	1	1	170	72	5	14.1	27	0.51	1	4.8			4.7	2.89	1.54	0.49	1.88	43	3.14286	1	1	1
95	男	41		1	1	1	0	0	0	0	0	1	1	1	1		15		36.3	93	17		133	80	1	1	169	73	0	13.4	27.8	1.41	1	8.01			10.51	7.16	5.47	0.81	3.24	50	6.75309	1	1	1

## Sheet: RAP
patients	性别	年龄	A（年龄）	吸烟史	饮酒史	高血压	心脏病	糖尿病	肿瘤	过敏史	家族史	酒精性	胆结石	高脂血症性	暴饮暴食	其他（药物性；自身免疫性；创伤性；特发性等）	神志正常	I（神智）	T	P	R	S（SIRS）	高压	低压	胸腔积液	P（胸腔积液）	氧流量	身高	体重	预后	PT	APTT	DDi	凝血异常	BUN	B（bun）	Cr	WBC	Cho 总胆固醇	TG 甘油三酯	HDL-C 高密度脂蛋白胆固醇	LDL-C 低密度脂蛋白胆固醇	NEFA 游离脂肪酸	TG/HDL-C	是否脂代谢异常	bisap评分修正后	分类：MAP：1；MSAP：2；SAP：3
1	男	79	1	1	0	0	1	1	0	1	0	0	1	0	0		15		36.3	85	20		112	82	0		3				11.8	37.6	0.92	1	3.56			4.67	5.76	1.51	1.06	3.52	16	1.42453	1	1	1
1	男	79	1	1	0	0	1	1	0	1	0	0	1	0	0		15		36.9	87	17		133	91	0		0	170	73		11.5	37.7	0.8	1	2.41			4.33	6.88	1.27	1.5	4.85	94	0.846667	1	1	1
2	男	56	0	1	1	1	1	1	0	0	0	0	0	0	1		15		35.7	79	20		166	107	0		0	170	76		12.4	34.7	0.21	0	3.73			8.53	3.71	1.1	0.98	2.64	93	1.12245	1	0	1
2	男	56	0	1	1	1	1	1	0	0	0	0	0	0	1		15		36.5	100	20		150	99	0		0	170	75		13.5	30.8	0.91	1	3.9			4.95	4.01	1.48	0.95	2.95	47	1.55789	0	0	1
3	女	41	0	0	0	1	0	1	0	0	0	0	0	0	1		15		36.5	86	21		143	90	0			155	61		10.9	27.1	0.93	0	2.3			6.68	5.1	2.34	0.99	3.02	92	2.36364	1	0	1
4	男	40	0	1	1	0	0	1	0	1	1	0	0	1	1		15		36.3	80	18		109	71	1	1	1	170	82		13.7	28.8	1.87	1	2.53				3.61	2.4	0.47	2.61	42	5.10638	1	1	1
5	男	33	0	1	0	0	0	1	0	0	1	0	0	0	1		15		36.4	80	20		122	80	0		0	188	112	√	11.3	38.9	0.18	0	5.3			5.07	5.16	5.23	0.67	2.56	78	7.80597	1	0	1
5	男	31	0	1	0	0	0	1	0	0	1	0	0	0	1		15		36.5	79	20		155	96	0		0	188	105	√	12.1	29.5	2.07	1	5.2			10.85	4.37	4.42	0.84	2.59	37	5.2619	1	0	1
6	男	28	0	1	0	0	0	1	0	0	0	0	0	1	0		15		36	84	22	1	116	86	0		0	172	92	√	12.7	30.5	0.18	1	3.28			3.77	6.45	9.38	0.58	1.26	77	16.1724	1	1	1
6	男	27	0	1	0	0	0	1	0	0	0	0	0	1	0		15		37.8	75	20		131	50	0		0	172	95		13.8	28.6	1.05	1	2.23			6.78	4.01	4.23	0.65	1.65	26	6.50769	1	0	1
6	男	26	0	1	0	0	0	1	0	0	0	1	0	1	0		15		36.7	88	20		123	76	0		0	172	98		14.9	30.1	2.54	1	4.6			7.71	6.05	5.21	0.94	2.7	55	5.54255	1	0	1
7	女	31	0	0	0	0	0	1	0	0	0	0	0	1	0		15		36.3	88	19		105	78	0		0	155	42	√	13.2	30.1	0.2	0	6.03			7.12	6.09	3.7	0.93	3.46	52	3.97849	1	0	1
7	女	28	0	0	0	0	0	1	0	0	0	0	0	1	0		14	1	37.4	120	29	1	126	78	0		0	155	42		13.3	28.4	0.93	1	3.07			11.4	4.53	3.14	1.25	1.27	91	2.512	1	2	1
8	男	34	0	1	1	0	0	0	0	0	0	0	1	0	0		15		36.5	83	20		108	68	1	1	0	178	80	√	11.8	30.7	0.04	0	6.16				3.89	1.08	1.2	1.85	30	0.9	0	1	1
8	男	33	0	1	1	0	0	0	0	0	0	0	1	0	0		15		36	92	20		121	70	1	1	0	178	77	√	12.4	32.9	0.37	0	4.6				5.36	1.88	0.56	1.84	58	3.35714	1	1	1
9	男	42	0	1	1	0	0	1	0	0	0	1	0	0	0		15		36.5	108	21	1	136	90	0		0	175	52	√	10.2	34.8	0.1	0	7.04			6.13	4	1.83	1.48	2.15	29	1.23649	1	1	1
9	男	41	0	1	1	0	0	1	0	0	0	1	0	0	0		15		36.7	102	20		105	67	1	1	0	174	51	√	8.7	30.4	0.97	1	2.3			7.51	3.16	1.07	2.04	0.42	61	0.52451	1	1	1
10	男	45	0	0	0	0	0	0	0	0	0	0	0	1	1		15		37.6	96	21	1	153	87	1	1	0	172	84	√	13.2	41	0.38	0	5.54			6.85	9.48	8.55	1.2	2.08	73	7.125	1	2	1
10	男	42	0	0	0	0	0	0	0	0	0	0	0	1	1		15		36	65	16		130	80	0		0	172	75	√	13.2	29.3	0.54	1	6.94			5.62	8.16	4.59	1.53	2.46	30	3	1	0	1
11	男	77	1	1	1	1	1	0	0	1	0	1	0	0	0		15		36.7	72	18		116	61	0		3	165	60	√	13.1	31.4	0.14	0					2.71	0.73	0.82	1.6	39	0.890244	0	1	1
12	男	36	0	0	0	0	0	0	0	0	0	0	1	0	0		15		36.5	89	20		114	81	1	1	0	170	43	√	13.9	28.9	0.3	1	4.3			2.77	3.26	0.85	0.84	2.16	19	1.0119	0	1	1
12	男	36	0	0	0	0	0	0	0	0	0	0	1	0	0		15		37	101	23	1	136	72	1	1	3	172	？	√	12.9	26.3	16.22	1	19.2	1	323	13.64	2.43	2.71	0.23	1.43	11	11.7826	1	3	3
13	男	31	0														15		38.6	133	26	1	128	71	1	1	0		90	√	15.8	35.8	0.95	1	6.8				4.91	3.16	0.57	4.08	54	5.54386	1	2	1
14	女	74	1	0	0	0	0	0	0	1	1	0	1	0	0		15		35.4	56	16	1	137	71	0		0	160	55	√	14.9	45.8	0.14	1	2.82			2.87	3.97	0.92	0.98	2.56	10	0.938776	0	2	1
14	女	74	1	0	0	0	0	0	0	1	1	0	1	0	0		15		36.9	65	16		113	63	0		0	163	60	√	12.6	28.8	0.23	0	3.09			4.13	5.94	1.34	1.15	3.72	93	1.16522	1	1	1
15	女	36	0	0	0	0	0	1	0	0	1	0	0	1	0		15		36	82	20		128	87	1	1	3	156	66	√	12.5	36.6	3.62	1	1.8			13.11	4.96	3.99	0.66	2.7	62	6.04545	1	1	1
15	女	34	0	0	0	0	0	1	0	0	1	0	0	1	0		15		37.3	79	20		115	77	1	1	0	156	67	√	13.3	32.2	4.48	1	0.85			8.84	4.12	2.84	0.74	3.04	59	3.83784	1	1	1
16	男	47	0	0	1	1	0	0	0	0	0	0	0	1	0		15		37.7	130	30	1	126	100	1	1	3				14.3	41.2	7.43	1	5.59			1.86	4.93	6.46	0.34	1.04	73	19	1	2	1
16	男	46	0	0	1	1	0	0	0	0	0	1	0	1	0		13	1	38.5	103	35	1	161	76	1	1	3				12.5	29	2.4	1	8.5		85	4.1	3.84	5.09	0.42	2.01	32	12.119	1	3	2
17	女	64	1																												14	32.5	0.72	1	11.8	1		9.63	2.94	1.71	0.2	2.13	17	8.55	1	2	1
17	女	63	1																												16.4	27.8	2.31	1	6.7			14.86	4.42	1.6	0.8	2.96	56	2	0	1	1
18	女	65	1	0	0	1	0	0	0	0	0	0	1	0	0		15		37	67	16		148	73	0		0				11.5	29.4	0.54	1	10.5	1		4.33	6.9	2.51	1.14	4.26	58	2.20175	1	2	1
18	女	65	1	0	0	1	0	0	0	0	0	0	1	0	0		15		36.6	84	19		157	80	0		0				12.4	31	0.95	1	7.79			11.3	6.03	1.69	1.31	3.24	87	1.29008	1	1	1
19	男	37	0	1	1	0	0	1	0	0	0	0	1	0	0		15		36.3	91	20	1	118	83	0		0				14.9	28.8	2.28	1	4.76			19.36	2.7	1.44	0.66	1.4	36	2.18182	1	1	1
20	女	94	1	0	0	1	1	0	0	0	0	0	1	0	0		14	1	36.2	64	17		151	61	0		3	158	60		11.6	32	2.21	1	36.5	1		16.04	2.53	1.35	0.27	1.66	25	5	1	3	2
20	女	92	1	0	0	1	1	0	0	0	0	0	1	0	0																10.5	27.3	0.59	1					5.95	2.88	0.89	2.94	24	3.23596	1	1	1
21	男	34	0	1	1	0	0	0	0	1	0	0	1	0	0		14	1	37.5	158	30	1	156	74	1	1	3	180	110		10.5	27.3	0.59	1	10	1	80	10.49	4.75	2.09	0.57	3.56	64	3.66667	1	4	3
21	男	33	0	1	1	0	0	0	0	1	0	0	1	0	0		15		36.7	94	20		146	83	1	1	0	180	100		11.8	26.7	3.4	1	3.13			9.8	5.05	1.28	2.02	2.59	52	0.633663	0	1	1
22	男	51	0	1	1	0	0	0	0	1	0	0	1	0	0		15		36.4	80	18		117	71	0		0	170	63		10.8	27.9	0.07	0	5.32			5.21	3.66	1.38	1.33	2.14	90	1.03759	0	0	1
22	男	49	0	1	1	0	0	0	0	1	0	0	1	0	0		15		36.9	93	20		115	78	0		0	170	66		10.5	34.6	0.12	0	6.58			5.22	4.26	2.14	1.06	2.65	32	2.01887	1	0	1
23	男	22	0														14	1	37	80	20		150	97	0		0	168	83		12.6	34	0.66	1					4.24	0.93	1.14	2.94	65	0.815789	0	1	1
24	男	55	0	1	1	0	0	0	0	1	0	0	1	0	0		15		36.1	73	17		114	72	0		0	166	69		15.1	31.5	2.82	1	14.09	1		10.7	5.45	3.73	0.41	3.8	44	9.09756	1	1	1
25	男	61	1	1	1	0	0	0	0	0	0	1	0	0	0		15		36.7	102	23	1	143	85	0						10.8	32.8	0.06	0	6.9			5.03	3.54	0.97	1	2.58	70	0.97	0	2	1
25	男	59	0	1	1	0	0	0	0	0	0	0	1	0	0		15		35.5	81	20	1	145	83	0		0	170	90		11.4	26.4	1.46	1	7.9			12.16	5.24	2.7	0.96	3.13	39	2.8125	1	1	1
26	男	30	0														15		38	83	20		122	75	1	1	0	174	90		13.4	53	2.55	1	3.36			10.34	8.85	8.76	1.27	3.76	35	6.89764	1	1	1
27	男	38	0	1	1	0	0	0	0	0	0	1	0	0	0		15		36.8	77	19		184	100	0		0	170	63		13.1	27.1	1.63	1	4.9			16.75	6.25	1.49	1.6	3.85	53	0.93125	1	0	1
27	男	37	0														15		36.7	71	17		142	92	0		0	170	70		14.7	32.1	2.38	1	2.5			20.6	4.02	2.2	0.77	2.59	46	2.85714	1	0	1
28	女	64	1	0	0	0	1	0	0	1	0	0	1	0	0		15		36.3	72	16		128	67	1	1	0	165	56		14.1	30.6	0.2	1	4.58			7.32	4.99	2.03	1.21	3	33	1.67769	1	2	1
28	女	63	1														15		36.5	67	16		185	69	1	1	0	165	60		14.9	30.2	0.17	1	4			7.23	5.5	1.39	1.29	3.42	64	1.07752	1	2	1
29	男	56	0	0	0	0	1	0	0	0	0	0	1	0	0		15		36	56	17		117	70	0		0				13.5	31.1	0.78	1	2.49			4.99	6.79	1.54	1.27	4.61	50	1.2126	1	0	1
29	男	56	0														13	1	36.1	64	16		114	77	0		0	170	62		14.2	37.9	0.33	1	3.48			7.87	4.5	1.27	0.97	3.24	32	1.30928	0	1	1
30	男	33	0																												16	29.2	0.91	1	6.1			12.46	2.88	2.49	0.37	1.9	81	6.72973	1	0	1
30	男	32	0																												13.1	24	0.41	1	6.13			6.28	3.81	3.29	0.78	2.08	19	4.21795	1	0	1
30	男	31	0																												16.2	28.9	2.36	1	4.62			11.38	1.87	1.17	0.42	0.93	8	2.78571	1	0	1
31	男	36	0	0	0	0	1	1	0	0	0	0	1	0	0		15		36.4	60	19		93	61	1	1	0	165	60		20.4	40.9	1.25	1	2.87			5.74	3	3.83	0.13	1.44	65	29.4615	1	1	1
31	男	34	0														15		37	76	22	1	102	72	0		0	165	67		19.4	36.3	0.97	1	4.46			22.72	2	1.1	0.24	0.72	79	4.58333	1	1	1
32	男	55	0	0	0	0	0	0	0	0	0	0	1	0	0		15		36.1	59	16		121	77	1	1	0	169	60		12.4	32.8	0.05	0	7.12				6.4	1.8	1.32	4.79	38	1.36364	1	1	1
33	女	31	0	0	0	0	0	0	0	0	0	0	1	0	0		15		36.1	80	20		114	73	0		0	160	61		13.2	28.5	0.29	0	3.85			5.98	4.55	1.14	0.96	2.79	27	1.1875	0	0	1
34	女	54	0																												11.3	31.1	0.19	0	2.5			3.73	5.83	1.29	1.34	3.51	42	0.962687	1	0	1
34	女	53	0	0	0	0	0	0	0	1	0	0	1	0	0		15		36.2	56	16		129	79	0		0	160	66		11.6	30	0.09	0	4.1			3.29	5.73	1.5	1.23	3.78	65	1.21951	1	0	1
35	男	64	1														15		36.5	72	17		139	70	0		0	170	60		10.6	30.3	0.14	0	4.5			7.15	5.89	1.88	1.2	4.05	39	1.56667	1	1	1
35	男	63	1	1	1	1	0	1	0	0	0	1	0	0	1		15		36.3	87	16		129	52	0		0	170	62		11.7	36.2	0.95	1	2.77			7.83	6.1	1.44	1	4.84	29	1.44	1	1	1
36	男	37	0	1	1	0	0	1	0	0	0	0	0	1	1		15		36.3	81	20		140	89	0		0	170	69		12.5	28.8	0.66	1	5.42			9.02	6	3.01	0.77	3.96	72	3.90909	1	0	1
37	男	61	1	1	1	0	0	0	0	0	0	0	1	0	0		15		36.4	70	16		109	58	1	1	0	170	68				0.09					3.24	3.98	1.09	0.87	2.48	57	1.25287	0	2	1
38	女	36	0	1	1	0	0	0	0	0	0	1	0	0	0		15		36.8	86	20		100	66	0		0		55		13.2	34.6	0.3	0	1.28			5.55	5.95	1.51	1.11	4.37	72	1.36036	1	0	1
39	男	54	0																												13.4	31.2	0.1	0	4.64			4.49	4.55	0.73	0.91	3.42	7	0.802198	1	0	1
40	男	30	0	1	1	0	0	0	0	0	0	0	0	1	0		15		36.7	109	22	1	120	84	1	1	3	175	95		12.6	33.1	3.66	1	8.43			19.12	8.23	13.25	0.32	1.41	72	41.4062	1	2	1
40	男	28	0														15		36.2	67	20		133	76	1	1	3	175	91		12.6	30.6	2.46	1	4.9			12.31	9.1	5.5	1.33	4.49	28	4.13534	1	1	1
41	男	54	0														13	1	36.5	106	25	1	151	88	0		0	168	65		13.3	36.8	0.55	1	6.76			8.67	6.58	3.48	1.35	2.54	85	2.57778	1	2	1
42	男	51	0														15		36.5	80	20		105	67	0		0	175	75		10.6	34.8	0.1	0	5.02			6.71	4.72	1.38	1.57	1.68	39	0.878981	0	0	1
43	男	26	0	1	1	0	0	0	0	0	0	1	0	0	0		15		36.3	60	16		134	76	0		0	178	60		13.4	30.2	0.49	0	1.3			5.01	3.48	1.04	0.73	2.32	24	1.42466	1	0	1
43	男	25	0	1	1	0	0	0	0	0	0	1	0	0	0		15		37.1	111	20	1	104	63	0		0	178	65		13.1	32.9	0.76	1	0.64			15.4	3.31	1.08	0.69	2.33	43	1.56522	1	1	1
44	男	44	0	1	0	0	0	0	0	0	0	0	0	0	1		15		36	60	16		106	70	0		0	170	49		11.5	31.2	0.61	1	1.6			4.46	3.21	1.54	1.07	1.44	64	1.43925	0	0	1
44	男	43	0														15		36	70	16		122	63	0		0	170	64		13.4	33.4	0.11	0	1.8			5.83	3.44	1.04	1	2.02	99	1.04	0	0	1
45	女	63	1	0	0	0	0	0	0	0	0	0	0	0	1		15		36.3	53	16		115	70	1	1	0	165	69		13.2	29.3	0.12	0	7.49				4.58	1.14	1.37	2.44	23	0.832117	0	2	1
45	女	62	1														15		36.5	74	17		107	68	1	1	0	165	69		12.9	29.2	0.43	0	5.72			12.6	4.92	2.08	1.15	2.67	15	1.8087	1	2	1
46	男	55	0	1	1	0	0	1	0	1	0	0	1	0	0	RAP	15		36.5	105	20	1	123	79	0		0	166	68		11.8	34.5	0.62	1	4.69			12.66	4.28	0.53	1.9	0.43	55	0.278947	1	1	1
47	男	65	1	1	1	1	1	0	0	0	0	1	0	1	1	RAP	15		36.1	70	17		144	90	0		0	166	60		12.6	29.8	0.53	1	3.79			7.5	3.78	1.96	0.82	1.33	68	2.39024	0	1	1

## Sheet: CP
patients	性别	年龄	吸烟史	饮酒史	高血压	心脏病	糖尿病	肿瘤	过敏史	家族史	酒精性	胆结石	高脂血症性	暴饮暴食	其他（药物性；自身免疫性；创伤性；特发性等）	神志正常	T	P	R	高压	低压	胸腔积液	身高	体重	氧流量	胰腺囊肿	胰管扩张	胰管结石	胰腺萎缩	胰腺钙化	PT	APTT	DDi	凝血异常	BUN	WBC	Cho 总胆固醇	TG 甘油三酯	HDL-C 高密度脂蛋白胆固醇	LDL-C 低密度脂蛋白胆固醇	NEFA 游离脂肪酸	TG/HDL-C	是否脂代谢异常	bisap评分
1	女	30	0	0	0	0	0	0	0	0	0	1	0	0	胰腺分裂	15	36.5	98	20	110	67	0	160	45	0	0	1	0	0	0	12	32.6	0.03	0	5.13	4.13	4.99	0.82	1.64	2.68	33	0.5	0	0
2	男	46	1	1	0	0	1	0	0	0	0	0	0	1		15	36.5	69	17	110	67	0	165	64	0	0	1	1	0	0	10.7	33.3	0.13	0	5.06	6.46	4.59	2.4	1.33	2.44	13	1.80451	1	0
3	男	49	1	1	0	0	0	0	1	0	0	1	0	0		15	36.9	93	20	115	78	0	170	66	0	1	0	0	0	0	10.5	34.6	0.12	0	6.58	5.22	4.26	2.14	1.06	2.65	32	2.01887	1	0
4	男	52	1	1	1	1	0	0	0	0	1	0	0	0		15	36	66	16	95	56	0		60	0	1	1	0	0	0	12	32.7	0.08	0	2.49	6.06	0.73	0.73	1.28	1.78	27	0.570312	0	0
5	男	70	1	1	1	0	1	0	0	0	1	0	0	0		15	36.2	80	20	140	87	1		62	0	1	1	0	1	0	13.1	36.2	0.4	0	1.9	5.05	2.1	0.53	0.83	1.33	30	0.638554	0	2
6	男	40	1	1	1	0	1	0	1	0	1	1	0	0		15	36.5	80	20	125	96	0	172	76	0	1	1	1	1	0	9.8	24.5	0.09	0	7.09	5.19	3.58	1.88	1.34	1.68	29	1.40299	1	0
7	男	33	1	1	0	0	0	0	0	0	1	0	0	0		15	36.1	91	21	140	93	0	175	66	0	1	0	0	1	0	12.1	35.8	0.15	0	3.07	4.3	4.07	0.98	1.05	2.47	46	0.933333	0	1
8	男	54	1	1	1	0	0	0	0	0	1	1	0	0		15	36.5	55	17	137	79	0	168	65	0	0	1	0	0	0	12.5	33.1	0.14	0	3.88	7.39	4.67	1.3	1.18	2.96	57	1.10169	0	0
9	男	32	1	1	0	0	0	0	0	0	1	1	0	0		15	36.5	78	19	104	63	1	178	80	0	1	0	0	0	0	12.2	31.1	0.77	1	3.78	9.06	3.98	1.64	0.68	2.32	34	2.41176	1	1
10	男	68	0	0	0	0	0	0	0	0	0	1	0	0		15	36.5	79	19	132	80	0		52	0	1	1	1	0	0	15.8	36	0.48	1	2.58	6.35	2.68	0.99	0.57	1.22	54	1.73684	1	1
11	男	49	0	1	1	1	0	0	0	0	1	1	0	0		15	36.4	98	24	152	82	0		71	0	1	1	0	0	0	10.2	34.6	0.06	0	11.79	9.06	6.48	1.99	1.34	4.77	35	1.48507	1	2
12	女	60	0	0	1	0	1	0	0	0	0	1	0	0	手术	15	36.2	98	18	105	80	0		45	0	0	0	0	0	0	13.9	32.4	0.66	1	4.44	11.08	2.41	1.91	0.63	1.01	173	3.03175	1	0
13	女	30	0	0	0	0	0	0	0	0	0	1	0	0		15	36.5	87	20	133	87	0	166	49	0	0	1	1	0	0	12.9	31.1	0.09	0	3.67	4.85	4.21	1.43	0.99	2.46	27	1.44444	0	0
14	男	56	0	1	0	0	0	0	0	0	1	1	0	0		15	36	79	20	103	65		170	67						0	12.6	34.1	0.07	0	3.8	3.95	4.01	0.93	1.44	2.05	19	0.645833	0	0
15	女	78	0	0	1	0	1	0	0	0	0	1	0	0		15	36.4	76	19	135	70	0		60	0	1	1	1	0	0	14.1	31.5	2.11	1	9.1	10.65	3.39	0.88	0.88	1.89	80	1	0	2
16	男	61	1	1	0	0	1	0	1	0	0	0	0	0		15	36.7	76	17	102	58	0	163	43	0	1	1	0	0	0	12.3	32.9	0.31	0	6.24	7.53	3.24	0.67	1.23	1.53	25	0.544715	0	1
17	男	52	1	1	1	0	0	0	0	0	0	1	0	1		15	36.7	96	19	135	84	0		72	0	0	0	0	0	0	14.5	43.5	0.61	1	6.4	4.26	2.17	0.57	0.75	1.4	96	0.76	1	0
18	女	61	0	0	0	1	0	0	0	0	0	1	0	0		15	36.5	77	18	129	77	1		75	0	1	1	1	0	0	10.8	26.8	0.14	0	4.29	19.4	5.27	3.45	0.94	3.37	42	3.67021	1	2
19	男	45	1	1	1	0	0	0	0	0	1	1	0	0		15	36.4	92	20	140	90	1	173	49	0	0	0	1	0	0	12.7	33.2	0.62	1	1.03	5.93	4.01	1.88	0.51	3.16	134	3.68627	1	1
20	男	63	1	1	1	0	0	0	0	1	1	0	0	1		15	36.3	87	16	129	52	0		62	0	1	1	0	0	0	11.7	36.2	0.95	1	2.77	7.83	6.1	1.44	1	4.84	29	1.44	1	1
21	男	48	1	1	0	0	0	0	0	0	1	1	0	0		15	36.3	100	20	105	73	0	170	55	0	1	0	0	0	0	11.7	32.2	0.43	0	4.59	4.49	3.42	0.87	1.02	2.07	54	0.852941	0	0
22	女	46	0	0	0	0	1	0	1	0	0	1	0	0		15	36	77	17	113	67	0		47	0	0	1	1	1	0	10.6	30.3	0.16	0	2.54	14.36	5.89	1.87	1.52	3.25	34	1.23026	1	0
23	女	34	0	0	0	0	1	0	0	0	0	0	0	0		15	36.4	91	22	100	56	0		50	0	1	0	0	1	0	10.7	34.4	0.15	0	7.4	10.85	5.05	0.53	2.18	2.33	11	0.243119	0	1
24	男	47	1	1	0	0	0	0	0	1	1	0	0	0		15	36.2	89	18	139	89	0		72	0	1	0	0	0	0	11	35.2	0.02	0	4.9	9.73	4.63	0.92	1.63	2.27	76	0.564417	0	0
25	男	63	1	1	0	0	0	0	0	0	1	0	0	0		15	36.3	80	20	125	73	0	176	63	0	0	1	0	0	0	12	35.4	0.69	1	5.7	5.78	3.95	1.01	1.19	2.39	65	0.848739	0	1
26	男	40	1	1	1	0	1	0	0	1	1	0	1	0		15	36	98	23	146	95	0	178	77.5	0	0	0	0	0	0	13	37.3	0.27	0	3.52	5.07	3.82	1.62	0.83	2.05	68	1.95181	0	1
27	女	34	0	0	0	0	0	0	0	0	0	1	0	0		15	36.5	68	17	102	61	0		60	0	1	1	0	0	0	14.2	33.1	0.57	1	2.5	12.84	5.5	1.59	0.54	4.53	76	2.94444	1	0
28	男	72	0	0	1	1	1	0	0	0	0	1	0	0		15	36.5	74	17	111	59	0		80	0	1	1	0	0	0	16	39	3.77	1	4.6	9.62	3.62	1.67	0.72	2.61	54	2.31944	1	1
29	男	56	0	0	0	1	0	0	0	0	0	1	0	0		15	36.1	64	16	114	77	0	170	62	0	1	0	0	0	0	14.2	37.9	0.33	0	3.48	7.87	4.5	1.27	0.97	3.24	32	1.30928	0	0
30	女	37	0	0	0	0	0	0	1	0	0	1	0	0		15	36.5	89	23	111	65	0	150	52	0	1	0	0	0	0	19	29.5	0.33	0	3.78	2.94	3.67	3.51	0.83	1.71	56	4.22892	1	1
31	女	60	0	0	1	0	1	0	0	0	0	0	0	0		15	36.2	78	16	128	68	0	165	60	0	0	0	1	1	0	11.3	29.1	2.04	1	4	4.63	4.39	1.31	1.32	2.27	79	0.992424	0	0
32	男	51	1	1	0	0	0	0	0	1	1	0	0	0		15	36	78	18	132	81	0	175	68	0	1	1	0	0	0	13.7	35.9	0.1	0	3.7	3.63	3.57	1.1	0.73	2.69	46	1.50685	1	0
33	男	58	1	1	0	0	0	0	0	0	1	0	0	0		15	36.4	80	20	115	76	0	174	55	0	1	1	0	0	1	10.5	32.4	0.13	0	5	5.21	3.27	0.77	1.12	1.58	27	0.6875	0	0
34	男	68	1	1	0	0	1	0	0	0	1	1	0	0		15	36.5	78	19	134	82	0	178	69	0	0	1	1	0	0	11.7	33.1	0.16	0	2.2	3.94	4.39	1.17	1.02	3.01	107	1.14706	0	1
35	男	62	1	1	1	0	0	0	0	0	1	1	0	0		15	36.5	81	20	135	73	0		75	0	0	1	0	0	0	11	31.6	0.11	0	4.17	14.06	5.09	1.95	0.82	3.59	44	2.37805	1	1
36	女	77	0	0	1	0	0	0	0	0	0	0	0	0		15	36.6	67	17	154	74	0		53	0	1	0	0	0	0	14	31.9	3.97	1	7.85	10.99	4.73	1.26	1.13	2.91	57	1.11504	0	1
37	男	40	1	1	0	0	0	0	0	0	1	1	0	1		15	36.2	95	18	102	63		175	55	0	1	1	0	1	0	11	28.8	0.97	1	7.5	3.98	3.92	4.33	0.57	1.88	27	7.59649	1	1
38	男	64	1	1	1	0	0	0	0	1	1	0	0	1		15	36.2	72	17	139	70	0	170	65	0	1	1	0	0	0	10.6	30.3	0.14	0	4.5	8.91	5.89	1.88	1.2	4.05	39	1.56667	1	0
39	男	51	0	1	0	0	0	0	0	0	1	0	0	0		15	36.2	75	18	124	65	0		80	0	0	1	1	0	0	10.6	33	0.09	0	3.87	17.19								0
40	男	53	1	1	1	0	1	0	0	0	1	0	0	0		15	36.2	76	16	124	62	0		71	0	0	1	1	0	0	10.1	31.6	0.11	0	6.28	6.84	5.4	2.14	0.99	3.66	27	2.16162	1	0
41	男	69	1	1	0	0	1	0	0	0	1	1	0	1		15	36.2	90	22	112	61	0		43	0	1	1	1	0	0	12.9	37.2	0.1	0	5.67	8.04	3.02	0.75	0.95	1.65	43	0.789474	0	1
42	女	67	0	0	0	0	1	0	0	0	0	0	0	0		15	36	80	17	129	57	0	163	52	0	0	0	0	0	0	11.6	31.8	0.08	0		4.55	4.6	6.82	0.64	1.41	23	10.6562	0	1
43	男	62	0	0	0	0	0	0	0	0	0	0	0	0	自免	15	36.5	61	17	128	75	0	167	67	0	0	0	0	1	0	11.5	31.5	0.56	1	4.2	3.5	3.62	0.79	1.12	2.12	37	0.705357	0	1
44	男	52	1	1	0	0	0	0	0	0	1	1	0	0		15	36.5	86	20	120	85	0	170	52	0	1	1	0	0	0	11.2	35.2	0.12	0	6.59	4.9	3.05	0.91	1.1	1.64	57	0.827273	0	0
45	男	32	1	0	0	0	0	0	0	0	0	0	0	0		15	36.7	78	19	139	110	0	176	48	0	0	0	1	1	0	13.1	41.6	0.04	0	6.5	9.28	2.5	1.07	0.7	1.54	59	1.52857	1	0
46	男	55	1	1	0	0	1	0	0	0	1	1	0	0	胰源性门脉高压	15	36	80	18	101	66	0	168	68	0	0	1	1	0	0	13.3	36.8	0.55	1	6.7	10.19	4.77	3.42	0.66	2.91	47	5.18182	1	0
47	男	58	1	1	0	0	0	0	0	0	1	1	0	0		15	36.2	64	17	121	74	0	174	64	0	1	1	0	0	1	11.3	33.9	0.13	0	5.2	7.61	3.18	0.99	0.96	1.92	32	1.03125	0	0
48	男	53	1	1	0	0	0	0	0	0	1	0	0	0		15	36	84	21	116	76	0	170	59	0	0	1	0	0	1	10.6	32.8	0.19	0	4.89	8.08	3.03	0.66	0.92	1.83	31	0.717391	0	0
49	女	33	0	0	0	0	0	0	0	0	0	1	0	0		15	36.2	83	21	115	71	0	155	48	0	0	1	1	0	0	12.5	33.8	0	0	4.6	8.45	3.86	0.85	1.28	2.1	42	0.664062	0	0
50	男	58	1	1	0	0	0	0	0	0	1	0	0	0		15	36.7	77	18	122	72	0	160	55	0	1	1	0	1	1	10.2	29.9	0.12	0	4.48	8.81	6.21	2.26	1.37	4.14	29	1.64964	1	0
51	男	64	1	1	0	0	0	0	0	0	1	0	0	0		15	36.4	50	17	110	74	1		59	0	1	1	0	0	0	11.4	32.9	0.08	0	5.2	5.49	3.62	1.35	1.01	2.26	29	1.33663	0	2
52	男	57	0	1	0	0	1	0	0	0	1	0	0	0		15	36.4	75	17	113	63	1		62.5	0	1	0	1	0	1	13.1	26.9	2.57	1	5.35	7.96	2.64	1.18	0.63	1.54	55	1.87302	1	1
53	男	48	0	1	0	0	0	0	0	0	1	1	0	0		15	36.1	94	21	131	85	0	170	58	0	0	1	0	1	1	11.1	32	0.08	0	5.1	8.93	3.09	0.9	1	1.79	64	0.9	0	1
54	男	40	1	1	0	0	0	0	0	0	1	0	0	0		15	36.2	78	17	96	53	1		52	0	1	0	0	0	0	13.6	31.8	0.38	0	3.8	2.61	4.13	0.66	1.05	2.41	60	0.628571	0	1
55	男	56	0	0	1	0	0	0	0	0	0	1	0	0	肠梗阻	15	35.9	81	20	110	76	0		60	0	0	0	0	0	0	12.1	25	0.06	0	3.1	6.18	4.07	0.96	1.05	2.46	81	0.914286	0	0
56	男	32	1	1	0	0	0	0	0	0	1	0	0	0		15	36.2	99	19	106	63	0	175	63	0	1	1	1	0	0	11.5	28.4	0.03	0	5.1	3.34	4.02	1.06	0.84	2.42	24	1.2619	0	1
57	男	57	1	1	1	0	0	0	0	0	1	1	0	0		15	36.4	74	18	132	71	0		55	0	1	1	1	0	0	12.5	35.2	0.03	0	5.41	17.3	3.25	0.69	1.32	1.38	32	0.522727	0	0
58	男	43	1	1	0	0	0	0	0	0	1	0	0	0		15	36.9	95	22	100	63	0		69	0	1	0	0	0	0	11.9	27.7	0.06	0	3.3	8.12								1
59	男	35	1	1	0	0	1	0	0	0	1	1	0	0		15	36.1	90	22	111	63	0		86	0	1	0	0	0	0	11.5	44.1	0.01	0	3.8	10.61	20.37	7.6	1.55	17.91	51	4.90323	1	0
60	男	37	1	1	0	0	0	0	1	0	1	1	0	0		15	35.4	87	21	146	71		182	77	0	0	1	0	0	0	11.1	30.6	0.03	0	3.85	12.33	4.27	2.01	1.21	0.89	51	1.66116	1	1
61	男	49	0	0	0	0	0	0	0	0	0	0	0	0		15	36.1	78	17	116	80			72.5	0	0	1	0	0	0	11.5	28.8	0.32	0	3.89	10.7	3.76	1.65	0.72	2.43	26	2.29167	1	0
62	男	54	1	1	0	0	0	0	0	0	1	0	0	0		15	36	113	25	138	97	0		52	0	1	1	0	0	0	11.3	29.3	0.13	0	4	4.55	4.42	1.17	1.35	2.4	35	0.866667	0	1

## Sheet: control group
patients	性别	年龄	Cho 总胆固醇	TG 甘油三酯	HDL-C 高密度脂蛋白胆固醇	LDL-C 低密度脂蛋白胆固醇	NEFA 游离脂肪酸	是否脂类代谢异常	吸烟史	饮酒史	高血压	心脏病	糖尿病	肿瘤	过敏史	家族史	身高	体重	BMI	PT	APTT	DDi	凝血异常	WBC
1	1	40	4.33	1.03	1.19	2.24	32	0	0	0	0	0	0	0	0	0				13.5	39.5	1.03	1	5.3
2	1	40	4.7	1.93	1.67	2.47	48	1	0	0	1	0	0	1	0	0	175	70		10.4	31.6	0.08	0	8.48
3	0	54	5.33	0.92	1.54	3.18	27	0	0	0	0	0	0	0	0	0				10.9	28.4	0.65	1	9.64
4	1	68	4.37	1.15	1.1	2.61	27	0	0	0	1	0	1	0	1	0		73		10.1	27	0.09	0	4.08
5	1	46	3.14	0.68	0.66	2.59	16	1	0	0	0	0	0	1	0	0		90		13	31.8	0.83	1	10.1
6	1	50	4.87	1.7	1.13	3.36	22	0	1	1	0	0	0	0	0	0		80		11.4	32.7	0.24	0	6.23
7	1	15	3.4	0.66	1.16	1.83	41	0	0	0	0	0	0	0	0	0		56		13.1	37.7	0.18	0	4.95
8	1	66	4.97	1.38	1.15	3.39	28	1	0	0	1	0	0	0	0	0		75		12.7	25.7	0.9	1	4.46
9	0	20	3.49	0.8	1.31	1.74	36	0	0	0	0	0	0	0	0	0	170			12.4	28.3	0.17	0	3.28
10	1	63	4.75	1.52	1.16	3.24	37	0	1	1	0	0	0	0	0	0	175	183		10.7	28.9	0.28	0	6.4
11	0	50	4.51	1.37	1.18	2.82	39	0	0	0	0	0	0	1	0	0	158	70		11.6	27.7	0.14	0	5.08
12	1	48	4.85	0.71	1.47	2.98	35	0	0	0	0	0	0	1	1	1	180	71		11.5	31.1	0.03	0	6.59
13	0	65	4.33	2.46	1.24	2.31	38	1	0	0	0	0	0	0	1	0	163	86		10.7	24.4	0.05	0	5.97
14	0	41	4.17	1.22	1.31	2.32	105	0	0	0	0	0	0	0	0	0		52.5		10.9	31.1	0.06	0	13.9
15	1	49	4.48	1.07	1.3	2.71	13	0	0	0	0	0	0	0	0	0	172	76		11.8	29.8	0.05	0	6.65
16	1	62	5.21	1.53	1.52	2.92	7	0	1	1	1	0	0	0	0	0	170	55		10.8	28.7	0.12	0	10
17	0	32	4.01	1.06	1.27	2.52	65	0	0	0	0	0	0	1	0	0	165	65		11.2	26	0.27	0	11.81
18	1	40	5.07	0.97	1.8	2.57	29	0	0	0	0	0	0	1	0	0	168	52		11.7	31.8	0.09	0	24.27
19	1	54	4.32	0.98	1.35	2.2	21	0	0	0	1	0	0	0	0	0		85		11.1	34.3	0.15	0	3.93
20	0	25	3.86	0.47	1.55	1.84	43	0	0	0	0	0	0	0	1	0		57		11.7	28.4	0.05	0	6.33
21	1	51	3.8	1.06	1.43	1.99	24	0	1	0	0	0	0	0	0	0		59.5		11.4	30.2	0.98	1	8.81
22	1	37	5.26	1.81	1.2	3.57	23	1	0	1	0	0	0	0	0	0	170	50		11	28.5	0.16	0	12.15
23	1	69	4.88	1.8	1.14	3.29	34	1	0	0	1	0	0	1	0	0		71		11.5	28.5	0.11	0	5.74
24	1	46	5.38	2.81	0.47	2.98	53	1	1	1	0	0	0	0	0	0		71.5		10.9	29.9	0.11	0	10.75
25	0	63	5.46	1.49	1.18	3.33	37	0	0	0	1	0	1	0	0	0		65		10.8	24.4	0.34	1	13.43
26	1	61	4.91	1.07	1.24	3.36	63	0	1	1	0	0	0	0	0	0	174	71		11.7	31.6	0.09	0	14.61
27	1	32	4.4	0.81	1.33	4.1	32	1	0	0	0	0	0	1	0	0		70		12.2	45	0.08	0	9.7
28	1	54	4.65	2.07	1.35	2.69	21	1	0	0	0	0	0	1	0	0		64		11	28.4	0.16	0	14.77
29	1	65	4.18	1.4	0.81	2.57	79	0	0	0	0	0	0	0	0	0		56		11.5	33	0.56	1	10.79
30	0	79	5.93	1.77	1.6	3.35	73	1	0	0	0	0	1	0	0	0		52.5		10.8	29.8	0.2	0	9.28
31	0	55	4.66	0.99	1.18	3.28	29	0	0	0	0	0	0	0	0	0	155	41		10.7	26.7	0.18	0	4.42
32	1	55	5.08	1.58	1.3	3.53	41	1	1	1	0	0	0	0	0	0		75		10.9	31	0.08	0	9.03
33	1	57	4.68	1.92	1.13	3	23	1	1	0	1	0	0	0	0	0		86		10.5	28.5	0.1	0	9.33
34	1	76	2.71	0.52	0.95	1.43	20	0	0	0	0	0	0	0	0	0		80		12.3	33.7	0.35	0	19.53
35	1	58	4.81	0.89	1.4	2.85	14	0	0	0	0	1	0	0	0	0		73		11.4	34.6	0.17	0	8.35
36	1	18	3.61	0.71	1.27	1.76	20	0	0	0	0	0	0	0	1	0		64		13.2	32.1	0.2	0	4.43
37	0	29	4.12	0.75	1.15	2.48	18	0	0	0	0	0	0	1	0	0	160	55		11.6	31.9	0.25	0	7.46
38	0	29	3.65	0.75	1.28	1.9	10	0	0	0	0	0	0	0	0	0				10.9	31.7	0.18	0	4.72
39	0	53	4.99	1.15	1.17	3.32	43	0	0	0	0	0	0	0	0	0	160	61		11.4	32.3	0.16	0	12.15
40	1	62	4.05	1.38	1.22	2.2	4	0	1	1	0	0	0	0	0	0	173	65		10.9	30.8	0.12	0	5.99
41	1	46	4.87	0.91	1.32	3.05	20	0	0	0	0	0	0	1	0	0	170	55		10.4	30.3	0.11	0	9.11
42	0	51	3.36	1.17	1.58	1.5	54	0	0	0	0	0	0	1	0	0		57		11.1	32.1	0.17	0	14.7
43	1	63	2.98	1.19	0.86	2.02	31	0	0	0	1	1	0	0	0	0		90		12.6	32.2	0.15	0	8.18
44	0	38	3.39	0.81	1.1	1.85	20	0	0	0	0	0	0	0	0	0	162	65		11.6	33.6	0.19	0	6.63
45	1	58	5.43	1.34	1.5	3.27	67	0	0	0	1	0	0	0	0	0		84		11	28.5	0.07	0	9.86
46	0	46	4.58	0.8	1.38	2.86	19	0	0	0	0	0	0	1	0	0	160	62.5		11.5	31.7	0.08	0	13.71
47	1	58	4.8	1.59	1.4	3.04	31	0	0	0	1	0	1	1	0	0		80		10.8	27.1	0.25	0	7.17
48	0	47	3.39	0.62	1.21	1.89	10	0	0	0	0	0	0	1	0	0		60		11.3	27.3	0.32	0	2.96
49	0	36	4.91	0.69	1.51	2.62	39	0	0	0	0	0	0	0	0	0		60		12.5	31.1	0.24	0	4.2
50	0	60	3.96	0.64	1.21	2.15	63	0	0	0	1	1	0	1	0	0	155	52		12	31.9	0.1	0	16.62
51	0	45	4.53	1.17	1.52	2.75	22	0	0	0	0	0	0	0	0	0		77		11.3	34.6	0.08	0	12.25
52	1	76	2.55	0.97	0.94	1.44	48	0	1	0	0	0	0	0	0	0	170	61		12.4	34.3	0.19	0	9
53	0	38	4.95	0.84	1.6	2.01	26	0	0	0	0	0	0	1	0	0		59		12.5	32	0.19	0	9.34
54	0	52	4.43	1	1.38	2.35	39	0	0	0	0	0	0	0	0	0		71		11.3	27.1	0.12	0	9.34
55	1	30	5.1	1.66	1.31	2.88	38	0	0	0	0	0	0	0	0	0		81		12.7	26.7	0.12	0	7.34
56	1	14	4.71	0.53	1.6	2.53	59	0	0	0	0	0	0	1	0	0		53		13.5	30.8	0.19	0	5.3
57	1	33	3.59	1.47	1.05	2.17	160	0	1	0	0	0	0	0	0	0				11.1	30.6	0.45	0	8.25
58	1	60	5	2.07	1.3	2.97	52	1	1	0	0	0	0	0	0	0				12.1	28.2	0.07	0	5.55
59	1	57	5.03	1.66	1	3.47	62	1	0	0	0	0	0	0	0	0				11.6	23.3	0.19	1	6.76
60	1	61	3.8	0.99	1.51	2.05	46	0	1	0	0	0	0	0	0	0		60		10.5	33.1	0.06	0	5.97
61	1	72	5.1	0.82	1.11	3.33	93	0	0	0	0	0	0	0	1	0		70		11.8	33	0.22	0	9.14
62	1	33	4.32	1.98	1.24	2.28	49	1	1	0	0	0	0	0	0	0		63		11.3	29.3	0.03	0	5.48
63	1	5	4.27	0.98	1.22	2.75	22	0	0	0	0	0	0	0	1	0				12.8	33.5	0.34	0	4.3
64	1	39	2.77	1.39	0.79	1.473	17	1	0	0	0	0	0	0	0	0		74		11.4	39.9	0.1	0	4.61
65	0	50	2.73	1.55	1.66	1.45	59	0	0	0	0	0	0	0	0	0		43		11.7	30.2	0.6	1	9.92
66	1	51	5.91	1.69	1	3.37	51	0	0	0	0	0	0	0	0	0				12.9	38.7	1.29	1	5.12
67	1	6	3.52	0.7	1.22	1.93	51	0	0	0	0	0	0	0	0	0		24		12.7	39.3	0	0	9.39
68	1	56	2.6	0.82	0.69	2.05	40	1	1	1	1	0	1	1	0	0				12.7	38.9	0.42	0	8.96
